# Supplementary material for: Ruxolitinib improves hematopoietic regeneration by restoring mesenchymal stromal cell function in acute graft-versus-host disease
Source: J Clin Invest. 2023 Jun 20;133(15):e162201. doi: 10.1172/JCI162201 (PMC10378163; doi:10.1172/JCI162201)
Supplement: Supporting data values [file jci-133-162201-s012.xlsx]

## Sheet: Figure 1D
Cell type	BMT cell ratio	aGVHD cell ratio
BMEC	0.27853	0.16907
BMEC	0.38632	0.55755
Chondrocyte	0.0702	0.08233
Fibroblast	0.13587	0.1299
OLC	0.07337	0.01719
Pericyte	0.05571	0.04396

## Sheet: Figure 2A
original data
gene	type	aGVHD	BMT
Adipoq	lower	-1.80236	0.273697
Adipoq	median	2.00352	2.91536
Adipoq	highter	5.44007	5.37211
Bmp4	lower	-0.878473	-2.16787
Bmp4	median	0	0.658224
Bmp4	highter	1.46412	3.61311
Grem1	lower	-2.04923	-2.48852
Grem1	median	0.608379	0.965317
Grem1	highter	3.41539	4.14753
Mgp	lower	-0.158588	-2.32541
Mgp	median	3.65677	0
Mgp	highter	7.2204	3.87568
Gene name	Wilcoxon Rank-Sum test, aGVHD vs. BMT p value
Adipoq	<2.22e−16
Bmp4	<2.22e−16
Grem1	7.6e−05
Mgp	<2.22e−16

## Sheet: Figure 2B
original data
gene	type	aGVHD	BMT
Cxcl12	lower	3.25101	3.88677
Cxcl12	median	4.9167	5.10971
Cxcl12	highter	6.50155	6.23592
Kitl	lower	0.531002	0.498136
Kitl	median	2.57013	2.73063
Kitl	highter	4.4209	4.73029
Gene name	Wilcoxon Rank-Sum test, aGVHD vs. BMT p value
Cxcl12	4.7e−06
Scf	0.003

## Sheet: Figure 2D
original data
gene	type	aGVHD	BMT
Bglap	lower	-2.45622	-2.41361
Bglap	median	0	4.32374
Bglap	highter	4.0937	11.3806
Sp7	lower	0	-1.1407
Sp7	median	0	0.467052
Sp7	highter	0	1.90116
Gene name	Wilcoxon Rank-Sum test, aGVHD vs. BMT p value
Bglap	5.4e−16
Sp7	5.8e−06

## Sheet: Figure 3B
original data
BMT	aGVHD(Day7)	aGVHD(Day14)	aGVHD(Day21)
0.083	0.091	0.053	0.00273
0.039	0.071	0.081	0.038
0.035	0.1	0.087	0.00892
0.1		0.059	0.017
0.065			0.00769
0.044			0.0044
0.057			0.01
0.048			0.00336
0.093			0.00293
0.083
0.1
0.097
0.037
0.036
1-way ANOVA
p value <0.0001
unpaired t test	p value
aGVHD (Day7) vs. BMT	0.1892
aGVHD (Day14) vs. BMT	0.7516
aGVHD (Day21) vs. BMT	<0.0001

## Sheet: Figure 3C
original data
BMT	aGVHD (Day 21)
38	13
33	11
35	15
32	12
33	10
	11
	12
unpaired t test p value	<0.0001

## Sheet: Figure 3F
original data
BMT	aGVHD (Day7)	aGVHD (Day14)	aGVHD (Day21)
0.011	0	0.000881	0
0.02	0.000689	0.000291	0
0.02		0.000608	0
0.023			0
0.018			0
0.01
0.016
0.024
0.011
1-way ANOVA
p value <0.0001
unpaired t test	p value
aGVHD (Day7) vs. BMT	0.0021
aGVHD (Day14) vs. BMT	0.0004
aGVHD (Day21) vs. BMT	<0.0001

## Sheet: Figure 3J
original data
Day	BMT	aGVHD
Day7	0.0553	0.003
Day14	0.0453	0.001
Day21	0.0292	0.001

## Sheet: Figure 4A
original data
aGVHD patient	patient without aGVHD
0	10
1	23
0	6
10	10
3	12
8	10
2	14
6	22
7	21
13	16
10	22
19	37
9
8
13
0
unpaired t test p value	0.0008

## Sheet: Figure 4C
original data
aGVHD patient	patient without aGVHD
0	14
1.28	15
1.28	12
0.64	8
2.56	8
0	14
0.64
2.56
unpaired t test p value	<0.0001

[truncated: 39 more sheets: Figure 5B, Figure 5C, Figure 5D, Figure 5E, Figure 6E, Figure 6F, Figure 6K, Figure 7B, Figure 7C, Figure 7D, Figure 7E, Figure 8C, Figure 8E, Figure 8F, Figure 8G, Figure 9A, Figure 9B, Figure 9D, Figure 9E, Figure 9F …]
